# Supplementary material for: The Role of Cognitive Reserve in Coping with Subjective Cognitive Complaints: An Exploratory Study of People with Parkinson’s Disease (PwPD)
Source: Brain Sci. 2025 Jul 25;15(8):795. doi: 10.3390/brainsci15080795 (PMC12384381; doi:10.3390/brainsci15080795)
Supplement: Supplementary file 1 [file brainsci-15-00795-s001.zip]

Archive with 1 entries (1 files):
- brainsci-3667418-supplementary.pdf
